# Supplementary material for: Genes functioned in kleptoplastids of Dinophysis are derived from haptophytes rather than from cryptophytes
Source: Sci Rep. 2019 Jun 21;9:9009. doi: 10.1038/s41598-019-45326-5 (PMC6588620; doi:10.1038/s41598-019-45326-5)
Supplement: Supplementary file 2 — Supplementary dataset [file 41598_2019_45326_MOESM2_ESM.xlsx]

## Sheet:  Supplementary table 4
Supplementary table 4. Accession numbers and best-fit evolutionary models in phylogenetic analysis.
Magnesium-protoporphyrin IX chelatase subunit H
Best-fit model according to AIC: LG+F+R5
	Alexandrium tamarense	CAMPEP_0118751972
	Arabidopsis thaliana	NP_196867
	Aureococcus anophagefferens	XP_009038905
	Bigelowiella natans	CAMPEP_0114190724
	Chlamydomonas reinhardtii	XP_001700895
	Chondrus crispus	XP_005711645
	Chromera velia	CAMPEP_0184609034
	Chrysochromulina sp.	KOO27836
	Cyanidioschyzon merolae	XP_005537601
	Dinophysis acuminata	CAMPEP_0179225042
	Dinophysis fortii	IADC01000035
	Ectocarpus siliculosus	CBJ25524
	Emiliania huxleyi	XP_005793387
	Guillardia theta	XP_005826184
	Heterocapsa triquestra	CAMPEP_0195153392
	Heterosigma akashiwo	CAMPEP_0194578864
	Isochrysis galbana	CAMPEP_0183620842
	Karenia mikimotoi	DRR028933, DRR028934
	Karlodinium micrum	CAMPEP_0169082028
	Micromonas pusilla	XP_003057680
	Ostreococcus tauri	XP_003078741
	Phaeodactylum tricornutum	XP_002185833
	Symbiodinium microadriaticum	OLQ15653
	Teleaulax amphioxeia	IADI01000027
	Thalassiosira pseudonana	XP_002286066
	Vitrella brassicaformis	CAMPEP_0198414472
	Nodularia sp.	WP_089093324
	Leptolyngbya sp.	WP_075599568
	Chrysosporum ovalisporum	CEJ47107
	Anabaenopsis circularis	BAY18773
Magnesium-protoporphyrin IX chelatase subunit D
Best-fit model according to AIC: LG+F+I+G4
	Arabidopsis thaliana	NP_563821
	Aureococcus anophagefferens	XP_009032566
	Bigelowiella natans	CAMPEP_0114196000
	Chlamydomonas reinhardtii	XP_001700902
	Chondrus crispus	XP_005715829
	Chromera velia	CAMPEP_0184619958
	Chrysochromulina sp.	KOO33966
	Cyanidioschyzon merolae	XP_005537136
	Dinophysis acuminata	CAMPEP_0179278038
	Dinophysis fortii	IADC01000057
	Ectocarpus siliculosus	CBJ27091
	Emiliania huxleyi	XP_005761791
	Guillardia theta	XP_005820500
	Heterocapsa triquestra	CAMPEP_0195097012
	Heterosigma akashiwo	CAMPEP_0194580356
	Isochrysis galbana	CAMPEP_0183622082
	Karenia mikimotoi	DRR028933, DRR028934
	Karlodinium micrum	CAMPEP_0169150690
	Micromonas pusilla	XP_003059510
	Phaeodactylum tricornutum	XP_002178119
	Teleaulax amphioxeia	IADI01000008
	Thalassiosira pseudonana	XP_002292830
	Vitrella brassicaformis	CAMPEP_0198372578
	Cyanobacteria bacterium	OUW57331
	Synechococcus sp.	AII47828
	Synechococcus sp.	WP_011363240
	Prochlorococcus marinus	WP_011823133
Magnesium protoporphyrin IX methyltransferase
Best-fit model according to AIC: LG+I+G4
	Arabidopsis thaliana	NP_001119052
	Aureococcus anophagefferens	XP_009041689
	Bigelowiella natans	CAMPEP_0114179904
	Chlamydomonas reinhardtii	XP_001702380
	Chromera velia	CAMPEP_0184617324
	Cyanidioschyzon merolae	XP_005536230
	Dinophysis acuminata	CAMPEP_0179241950
	Dinophysis fortii	IADC01000058
	Ectocarpus siliculosus	CBJ48352
	Emiliania huxleyi	XP_005791706
	Chrysochromulina sp.	KOO32364
	Guillardia theta	XP_005820553
	Heterocapsa triquestra	CAMPEP_0195063554
	Heterosigma akashiwo	CAMPEP_0194592796
	Isochrysis galbana	CAMPEP_0183634390
	Karenia mikimotoi	DRR028933, DRR028934
	Karlodinium micrum	CAMPEP_0169087692
	Micromonas pusilla	XP_003058168
	Ostreococcus tauri	XP_003080348
	Phaeodactylum tricornutum	XP_002178460
	Symbiodinium microadriaticum	OLP96426
	Teleaulax amphioxeia	IADI01000010
	Thalassiosira pseudonana	XP_002287591
	Vitrella brassicaformis	CAMPEP_0198390144
	Nostoc piscinale	WP_062290560
	Cylindrospermopsis raciborskii	WP_061546468
	Microcystis aeruginosa	WP_061430942
Protochlorophyllide oxidoreductase
Best-fit model according to AIC: LG+R6
	Alexandrium tamarense	CAMPEP_0118752618
		CAMPEP_0118726640
	Arabidopsis thaliana	NP_001032072
		NP_200230
	Aureococcus anophagefferens	XP_009034064
		XP_009036668
	Bigelowiella natans	CAMPEP_0114183688
		CAMPEP_0114187098
	Chlamydomonas reinhardtii	XP_001689464
	Chondrus crispus	XP_005712307
	Chromera velia	CAMPEP_0184616194
		CAMPEP_0184619430
		CAMPEP_0184620032
	Chrysochromulina sp.	KOO29173
		KOO29177
	Cyanidioschyzon merolae	XP_005535994
		XP_005537439
	Dinophysis acuminata	CAMPEP_0179334670
		CAMPEP_0179308592
	Dinophysis fortii	IADC01000022
		IADC01000023
		IADC01000047
	Ectocarpus siliculosus	CBJ31888
		CBN79181
	Emiliania huxleyi	XP_005763746
		XP_005784495
	Guillardia theta	XP_005836772
		XP_005836929
	Heterocapsa triquestra	CAMPEP_0195066772
		CAMPEP_0195073154
	Heterosigma akashiwo	CAMPEP_0194577486
		CAMPEP_0194578992
	Isochrysis galbana	CAMPEP_0183614696
	Karenia mikimotoi	DRR028933, DRR028934
		DRR028933, DRR028934
	Karlodinium micrum	CAMPEP_0169076352
		CAMPEP_0169140076
	Micromonas pusilla	XP_003057774
		XP_003059455
		XP_003060306
	Ostreococcus tauri	XP_003079151
		XP_003080270
	Phaeodactylum tricornutum	XP_002177468
		XP_002179689
	Symbiodinium microadriaticum	OLP86828
		OLP89396
	Teleaulax amphioxeia	IADI01000003
		IADI01000001
	Thalassiosira pseudonana	XP_002286918
		XP_002290537
		XP_002294544
	Vitrella brassicaformis	CAMPEP_0198414258
	Microcystis aeruginosa	WP_002765916
	Lyngbya confervoides	WP_039728747
	Fortiea contorta	WP_017651966
	Geminocystis sp.	WP_066342992
Chlorophyll synthetase
Best-fit model according to AIC: LG+F+R4
	Arabidopsis thaliana	NP_190750
	Aureococcus anophagefferens	XP_009040163
	Bigelowiella natans	CAMPEP_0114203054
	Chlamydomonas reinhardtii	XP_001701588
	Chondrus crispus	XP_005718121
	Chromera velia	CAMPEP_0184619352
	Cyanidioschyzon merolae	XP_005539244
	Dinophysis acuminata	CAMPEP_0179237808
	Dinophysis fortii	IADC01000048
	Ectocarpus siliculosus	CBJ27235
	Emiliania huxleyi	XP_005770960
	Guillardia theta	XP_005822237
	Heterocapsa triquestra	CAMPEP_0195130010
	Heterosigma akashiwo	CAMPEP_0194563882
	Isochrysis galbana	CAMPEP_0183626350
	Karenia mikimotoi	DRR028933, DRR028934
	Karlodinium micrum	CAMPEP_0169097534
	Micromonas pusilla	XP_003058729
	Phaeodactylum tricornutum	XP_002180392
	Teleaulax amphioxeia	IADI01000035
	Thalassiosira pseudonana	XP_002289474
	Vitrella brassicaformis	CAMPEP_0198372550
	Allochromatium vinosum	Alvin_2645
	Thiocystis violascens	Thivi_2413
	Thioflavicoccus mobilis	Thimo_0921
	Halorhodospira halophila	Hhal_1600
4-hydroxy-3-methylbut-2-en-1-yl diphosphate reductase
Best-fit model according to AIC: LG+R4
	Arabidopsis thaliana	NP_567965
	Aureococcus anophagefferens	XP_009036917
	Bigelowiella natans	CAMPEP_0114183356
	Chlamydomonas reinhardtii	XP_001701302
	Chondrus crispus	XP_005715383
	Cyanidioschyzon merolae	XP_005534886
	Dinophysis acuminata	CAMPEP_0179286896
		CAMPEP_0179250238
	Dinophysis fortii	IADC01000002
		IADC01000045
	Ectocarpus siliculosus	CBN79017
	Emiliania huxleyi	XP_005784169
	Guillardia theta	XP_005834226
	Heterocapsa triquestra	CAMPEP_0195159710
		CAMPEP_0195105578
	Heterosigma akashiwo	CAMPEP_0194580666
	Isochrysis galbana	CAMPEP_0183621364
	Karenia mikimotoi	DRR028933, DRR028934
	Karlodinium micrum	CAMPEP_0169124920
	Micromonas pusilla	XP_003058771
	Ostreococcus tauri	XP_003080685
	Phaeodactylum tricornutum	XP_002178617
	Symbiodinium microadriaticum	OLP79971
	Teleaulax amphioxeia	IADI01000031
	Thalassiosira pseudonana	XP_002290710
	Leptolyngbya sp.	WP_068507592
	Alkalinema sp.	OUC15898
	Calothrix sp.	BAZ38314
	Synechococcus sp.	WP_062432284
Phytoene synthase
Best-fit model according to AIC: LG+R4
	Arabidopsis thaliana	NP_197225
	Aureococcus anophagefferens	XP_009039367
	Bigelowiella natans	CAMPEP_0114208322
	Chlamydomonas reinhardtii	XP_001701192
	Chromera velia	CAMPEP_0184605322
	Chrysochromulina sp.	KOO30611
	Cyanidioschyzon merolae	XP_005537057
	Dinophysis acuminata	CAMPEP_0179243950
	Dinophysis fortii	IADC01000030
		IADC01000053
	Ectocarpus siliculosus	CBJ31337
	Guillardia theta	XP_005827152
	Heterocapsa triquestra	CAMPEP_0195085538
	Heterosigma akashiwo	CAMPEP_0194561808
	Isochrysis galbana	CAMPEP_0183621536
	Karenia mikimotoi	DRR028933, DRR028934
		DRR028933, DRR028934
	Karlodinium micrum	CAMPEP_0169106410
	Micromonas pusilla	XP_003057282
	Ostreococcus tauri	XP_003079460
	Phaeodactylum tricornutum	XP_002178776
	Symbiodinium microadriaticum	OLQ11741
	Teleaulax amphioxeia	IADI01000009
		IADI01000021
	Thalassiosira pseudonana	XP_002290727
	Vitrella brassicaformis	CAMPEP_0198372670
	Synechocystis sp.	WP_014407102
	Moorea bouillonii	WP_075901101
	Phormidesmis priestleyi	WP_068815503
	Rubidibacter lacunae	WP_022607030
Geranylgeranyl reductase
Best-fit model according to AIC: LG+F+R4
	Alexandrium tamarense	CAMPEP_0118752450
	Arabidopsis thaliana	NP_177587
	Aureococcus anophagefferens	XP_009040240
	Bigelowiella natans	CAMPEP_0114196402
	Chlamydomonas reinhardtii	XP_001690248
	Chondrus crispus	XP_005715373
	Chromera velia	CAMPEP_0184614478
	Cyanidioschyzon merolae	XP_005534888
	Dinophysis acuminata	CAMPEP_0179252066
	Dinophysis fortii	Gene.229886
	Ectocarpus siliculosus	CBJ30916
	Emiliania huxleyi	XP_005770491
	Guillardia theta	XP_005842002
	Heterocapsa triquestra	CAMPEP_0195156558
	Heterosigma akashiwo	CAMPEP_0194575248
	Isochrysis galbana	CAMPEP_0183643478
	Micromonas pusilla	CCMP1545_XP_003059782
	Ostreococcus tauri	XP_003075066
	Phaeodactylum tricornutum	XP_002176632
	Symbiodinium microadriaticum	OLQ01247
	Teleaulax amphioxeia	IADI01000019
	Thalassiosira pseudonana	XP_002294275
	Vitrella brassicaformis	CAMPEP_0198377580
	Prochlorothrix hollandica	WP_017712228
	Limnothrix sp.	OKY70486
	Stanieria cyanosphaera	WP_015192639
	Leptolyngbya ohadii	WP_088891085
Ascorbate peroxidase
Best-fit model according to AIC: WAG+R4
	Alexandrium tamarense	CAMPEP_0118741984
		CAMPEP_0118735542
		CAMPEP_0118729368
	Arabidopsis thaliana	NP_001078356
		NP_001190690
		NP_177873
		NP_974520
	Aureococcus anophagefferens	XP_009033121
	Bigelowiella natans	CAMPEP_0114205790
	Chlamydomonas reinhardtii	XP_001701947
	Chondrus crispus	XP_005711814
		XP_005716625
	Chromera velia	CAMPEP_0184605042
		CAMPEP_0184608816
	Chrysochromulina sp.	KOO24199
	Cyanidioschyzon merolae	XP_005537051
	Dinophysis acuminata	CAMPEP_0179229702
		CAMPEP_0179227314
		CAMPEP_0179264798
	Dinophysis fortii	IADC01000003
		IADC01000006
		IADC01000007
		IADC01000016
		IADC01000017
		IADC01000018
		IADC01000026
	Ectocarpus siliculosus	CBJ33178
	Emiliania huxleyi	XP_005781211
	Guillardia theta	XP_005828604
	Heterocapsa triquestra	CAMPEP_0195153098
		CAMPEP_0195084014
	Heterosigma akashiwo	CAMPEP_0194584208
	Isochrysis galbana	CAMPEP_0183614656
		CAMPEP_0183625082
		CAMPEP_0183641832
	Karenia mikimotoi	DRR028933, DRR028934
		DRR028933, DRR028934
	Karlodinium micrum	CAMPEP_0169094514
		CAMPEP_0169068552
		CAMPEP_0169132906
	Micromonas pusilla	XP_003061639
	Ostreococcus tauri	XP_003074417
	Phaeodactylum tricornutum	XP_002181744
	Symbiodinium microadriaticum	OLP81201
		OLP99368
		OLQ11139
	Teleaulax amphioxeia	IADI01000011
		IADI01000012
	Thalassiosira pseudonana	XP_002291359
	Vitrella brassicaformis	CAMPEP_0198389360
		CAMPEP_0198373688
	Botrytis cinerea	XP_001553577
	Saitoella complicata	XP_019022900
	Purpureocillium lilacinum	XP_018180321
	Pochonia chlamydosporia	XP_018140944
Cytochrome b6/f complex iron-sulfur subunit
Best-fit model according to AIC: WAG+I+G4
	Alexandrium tamarense	CAMPEP_0118753172
	Arabidopsis thaliana	NP_192237
	Aureococcus anophagefferens	XP_009038973
	Bigelowiella natans	CAMPEP_0114194740
	Chlamydomonas reinhardtii	XP_001698786
	Chondrus crispus	XP_005712328
	Chromera velia	CAMPEP_0184619660
	Cyanidioschyzon merolae	XP_005536425
		XP_005538102
	Dinophysis fortii	IADC01000032
		IADC01000033
		IADC01000034
	Ectocarpus siliculosus	CBJ29582
	Emiliania huxleyi	XP_005774878
	Guillardia theta	XP_005821071
	Heterosigma akashiwo	CAMPEP_0194557904
	Isochrysis galbana	CAMPEP_0183619364
	Karenia mikimotoi	DRR028933, DRR028934
		DRR028933, DRR028934
		DRR028933, DRR028934
		DRR028933, DRR028934
	Karlodinium micrum	CAMPEP_0169171564
		CAMPEP_0169120698
	Micromonas pusilla	XP_003063104
	Phaeodactylum tricornutum	XP_002185823
		XP_002185824
	Symbiodinium microadriaticum	OLP79983
		OLP79984
	Teleaulax amphioxeia	IADI01000025
	Thalassiosira pseudonana	XP_002297015
	Vitrella brassicaformis	CAMPEP_0198373178
	Oscillatoria acuminat	WP_015150406
	Planktothrix agardhii	CUM59064
	Microcoleus vaginatus	WP_006631238
	Tychonema bourrellyi	WP_096831819
Ferredoxin-NADP(+) reductase
Best-fit model according to AIC: LG+R4
	Alexandrium tamarense	CAMPEP_0118753062
		CAMPEP_0118753020
	Arabidopsis thaliana	NP_173431
	Aureococcus anophagefferens	XP_009035092
		XP_009040433
	Bigelowiella natans	CAMPEP_0114196432
	Chlamydomonas reinhardtii	XP_001697352
	Chondrus crispus	XP_005719376
	Chromera velia	CAMPEP_0184605520
	Chrysochromulina sp.	KOO53489
	Cyanidioschyzon merolae	XP_005538366
	Dinophysis acuminata	CAMPEP_0179226428
		CAMPEP_0179217492
		CAMPEP_0179301592
	Dinophysis fortii	IADC01000001
		IADC01000025
	Ectocarpus siliculosus	CBJ31206
		CBN78345
	Emiliania huxleyi	XP_005790923
	Guillardia theta	XP_005835894
	Heterocapsa triquestra	CAMPEP_0195067962
	Heterosigma akashiwo	CAMPEP_0194558832
	Isochrysis galbana	CAMPEP_0183643420
		CAMPEP_0183642796
	Karenia mikimotoi	DRR028933, DRR028934
		DRR028933, DRR028934
		DRR028933, DRR028934
	Karlodinium micrum	CAMPEP_0169090808
		CAMPEP_0169145184
	Micromonas pusilla	XP_003064407
	Ostreococcus tauri	XP_003084170
	Phaeodactylum tricornutum	XP_002180511
		XP_002184856
	Symbiodinium microadriaticum	OLQ03465
		OLQ04050
		OLQ15519
	Teleaulax amphioxeia	IADI01000018
	Thalassiosira pseudonana	XP_002290014
		XP_002295321
	Vitrella brassicaformis	CAMPEP_0198373754
	Synechococcus sp.	WP_082825105
	Cyanobacteria bacterium	OUW98182
	Prochlorococcus marinus	WP_012195665
	Paulinella chromatophora	YP_002049405
Oxygen-evolving enhancer protein
Best-fit model according to AIC: WAG+I+G4
	Alexandrium tamarense	CAMPEP_0118766754
	Arabidopsis thaliana	NP_190651
	Aureococcus anophagefferens	XP_009033884
	Bigelowiella natans	CAMPEP_0114184158
	Chlamydomonas reinhardtii	XP_001694699
	Chondrus crispus	XP_005713751
	Chromera velia	CAMPEP_0184605250
	Chrysochromulina sp.	KOO25672
	Cyanidioschyzon merolae	XP_005536430
	Dinophysis acuminata	CAMPEP_0179233032
	Dinophysis fortii	IADC01000036
	Ectocarpus siliculosus	CBN78902
	Emiliania huxleyi	XP_005788046
	Guillardia theta	XP_005824851
	Heterocapsa triquestra	CAMPEP_0195055974
	Heterosigma akashiwo	CAMPEP_0194558164
	Isochrysis galbana	CAMPEP_0183611770
	Karenia mikimotoi	DRR028933, DRR028934
	Micromonas pusilla	XP_003063851
	Phaeodactylum tricornutum	XP_002180309
	Symbiodinium microadriaticum	OLP79656
	Teleaulax amphioxeia	IADI01000023
	Thalassiosira pseudonana	XP_002291225
	Vitrella brassicaformis	CAMPEP_0198382314
	Thermosynechococcus elongatus	NP_681234
	Calothrix rhizosoleniae	WP_088240018
	Phormidium tenue	WP_073607465
	Nodosilinea nodulosa	WP_026072511
Glutamate-tRNA ligase
Best-fit model according to AIC: LG+F+R5
	Alexandrium tamarense	CAMPEP_0118747998
		CAMPEP_0118772266
	Arabidopsis thaliana	NP_201210
		NP_850874
	Aureococcus anophagefferens	XP_009037898
		XP_009040645
	Bigelowiella natans	CAMPEP_0114196830
		CAMPEP_0114191536
	Chlamydomonas reinhardtii	XP_001700965
		XP_001701416
	Chondrus crispus	XP_005713368
		XP_005718553
	Chromera velia	CAMPEP_0184616198
		CAMPEP_0184610408
	Chrysochromulina sp.	KOO30477
	Cyanidioschyzon merolae	XP_005535306
		XP_005538846
	Dinophysis acuminata	CAMPEP_0179217928
		CAMPEP_0179306678
		CAMPEP_0179253972
	Dinophysis fortii	IADC01000044
		IADC01000051
		IADC01000052
	Ectocarpus siliculosus	CBJ28170
		CBJ30118
	Emiliania huxleyi	XP_005770157
		XP_005783133
	Guillardia theta	XP_005839938
		XP_005831501
	Heterocapsa triquestra	CAMPEP_0195111066
		CAMPEP_0195101314
	Heterosigma akashiwo	CAMPEP_0194584850
	Isochrysis galbana	CAMPEP_0183624074
		CAMPEP_0183618024
	Karenia mikimotoi	DRR028933, DRR028934
		DRR028933, DRR028934
		DRR028933, DRR028934
	Karlodinium micrum	CAMPEP_0169150732
		CAMPEP_0169062820
		CAMPEP_0169118538
	Micromonas pusilla	XP_003056394
		XP_003062150
	Ostreococcus tauri	XP_003074467
		XP_003074488
	Phaeodactylum tricornutum	XP_002177350
		XP_002184854
	Symbiodinium microadriaticum	OLP86871
		OLP95694
		OLQ07428
	Teleaulax amphioxeia	IADI01000014
		IADI01000032
	Thalassiosira pseudonana	XP_002293380
		XP_002295319
	Vitrella brassicaformis	CAMPEP_0198384632
		CAMPEP_0198384254
	Tolypothrix sp.	WP_089130604
	Nodularia sp.	WP_089092001
	Leptolyngbya ohadii	WP_088890112
Glutamyl-tRNA reductase
Best-fit model according to AIC: LG+R5
	Arabidopsis thaliana	NP_176125
	Aureococcus anophagefferens	XP_009036271
	Bigelowiella natans	CAMPEP_0114195508
	Chlamydomonas reinhardtii	XP_001692407
	Chondrus crispus	XP_005709872
	Chrysochromulina sp.	KOO31991
	Cyanidioschyzon merolae	XP_005534803
	Dinophysis acuminata	CAMPEP_0179227220
	Dinophysis fortii	IADC01000027
		IADC01000028
		IADC01000029
	Ectocarpus siliculosus	CBN76275
	Emiliania huxleyi	XP_005782473
	Guillardia theta	XP_005825274
	Heterocapsa triquestra	CAMPEP_0195154040
		CAMPEP_0195109932
	Heterosigma akashiwo	CAMPEP_0194577802
	Isochrysis galbana	CAMPEP_0183641998
	Karenia mikimotoi	DRR028933, DRR028934
	Karlodinium micrum	CAMPEP_0169115198
		CAMPEP_0169120830
	Micromonas pusilla	XP_003061420
	Ostreococcus tauri	XP_003081874
	Phaeodactylum tricornutum	XP_002177785
	Symbiodinium microadriaticum	OLP96813
	Teleaulax amphioxeia	IADI01000006
	Thalassiosira pseudonana	XP_002290024
	Nostoc sp.	AAB58164
	Anabaena variabilis	BAY72017
	Cyanobacterium aponinum	AFZ53013
	Stanieria cyanosphaera	AFZ35383
Glutamate-1-semialdehyde 2,1-aminomutase
Best-fit model according to AIC: LG+R4
	Alexandrium tamarense	CAMPEP_0118746768
	Arabidopsis thaliana	NP_190442
		NP_201162
	Aureococcus anophagefferens	XP_009033270
	Bigelowiella natans	CAMPEP_0114198048
	Chlamydomonas reinhardtii	XP_001697519
	Chondrus crispus	XP_005715857
	Cyanidioschyzon merolae	XP_005537922
	Dinophysis acuminata	CAMPEP_0179307744
		CAMPEP_0179263650
	Dinophysis fortii	IADC01000011
		IADC01000012
	Ectocarpus siliculosus	CBJ27347
	Emiliania huxleyi	XP_005766304
	Guillardia theta	XP_005820346
	Heterocapsa triquestra	CAMPEP_0195154674
	Heterosigma akashiwo	CAMPEP_0194569562
	Isochrysis galbana	CAMPEP_0183621454
	Karenia mikimotoi	DRR028933, DRR028934
	Karlodinium micrum	CAMPEP_0169115892
	Micromonas pusilla	XP_003062949
	Ostreococcus tauri	XP_003084390
	Phaeodactylum tricornutum	XP_002180967
	Symbiodinium microadriaticum	OLQ04959
	Teleaulax amphioxeia	IADI01000026
	Thalassiosira pseudonana	XP_002296128
	Staphylococcus arlettae	WP_103388404
	Brevibacillus reuszeri	WP_103110353
	Paenibacillus polymyxa	POR27986
Delta-aminolevulinate dehydratase
Best-fit model according to AIC: LG+R4
	Alexandrium tamarense	CAMPEP_0118729054
	Arabidopsis thaliana	NP_177132
	Bigelowiella natans	CAMPEP_0114221242
	Chlamydomonas reinhardtii	XP_001701779
	Chondrus crispus	XP_005714477
	Chromera velia	CAMPEP_0184617916
	Chrysochromulina sp.	KOO35246
	Cyanidioschyzon merolae	XP_005535464
	Dinophysis acuminata	CAMPEP_0179282732
	Dinophysis fortii	IADC01000056
	Ectocarpus siliculosus	CBN74212
	Emiliania huxleyi	XP_005770875
	Guillardia theta	XP_005840879
	Heterocapsa triquestra	CAMPEP_0195120212
	Heterosigma akashiwo	CAMPEP_0194577344
	Isochrysis galbana	CAMPEP_0183621564
	Karenia mikimotoi	DRR028933, DRR028934
	Karlodinium micrum	CAMPEP_0169115526
	Micromonas pusilla	XP_003056156
	Ostreococcus tauri	XP_003074296
	Phaeodactylum tricornutum	XP_002177697
	Symbiodinium microadriaticum	OLP97230
	Teleaulax amphioxeia	IADI01000002
	Thalassiosira pseudonana	XP_002290177
	Vitrella brassicaformis	CAMPEP_0198403062
	Saccharomyces cerevisiae	EDN61563
		EDV10272
		AAA34669
	Talaromyces cellulolyticus	GAM41196
Hydroxymethylbilane synthase
Best-fit model according to AIC: LG+I+G4
	Arabidopsis thaliana	NP_196445
	Aureococcus anophagefferens	XP_009037531
	Bigelowiella natans	CAMPEP_0114188156
	Chlamydomonas reinhardtii	XP_001701485
	Chondrus crispus	XP_005714552
	Chromera velia	CAMPEP_0184616446
	Chrysochromulina sp.	KOO21739
	Cyanidioschyzon merolae	XP_005535635
	Dinophysis fortii	IADC01000015
	Ectocarpus siliculosus	CBJ30046
	Emiliania huxleyi	XP_005782931
	Guillardia theta	XP_005834478
	Heterocapsa triquestra	CAMPEP_0195154360
	Heterosigma akashiwo	CAMPEP_0194576632
	Isochrysis galbana	CAMPEP_0183611656
	Karenia mikimotoi	DRR028933, DRR028934
	Karlodinium micrum	CAMPEP_0169095160
	Micromonas pusilla	XP_003056550
	Ostreococcus tauri	XP_003079219
	Phaeodactylum tricornutum	XP_002179459
	Teleaulax amphioxeia	IADI01000029
	Thalassiosira pseudonana	XP_002292986
	Vitrella brassicaformis	CAMPEP_0198377750
	Tolypothrix sp.	WP_089129764
	Nodularia sp.	WP_089093223
	Leptolyngbya sp.	WP_075600722
	Leptolyngbya ohadii	WP_088894040
Uroporphyrinogen-III synthase
Best-fit model according to AIC: LG+F+R4
	Arabidopsis thaliana	NP_565625
	Aureococcus anophagefferens	XP_009037030
	Bigelowiella natans	CAMPEP_0114204402
	Chlamydomonas reinhardtii	XP_001696681
	Chondrus crispus	XP_005710835
	Chromera velia	CAMPEP_0184619390
	Cyanidioschyzon merolae	XP_005536705
	Dinophysis acuminata	CAMPEP_0179295544
	Dinophysis fortii	IADC01000009
		IADC01000010
	Ectocarpus siliculosus	CBN75098
	Emiliania huxleyi	XP_005780790
	Guillardia theta	XP_005833990
	Heterocapsa triquestra	CAMPEP_0195087944
	Heterosigma akashiwo	CAMPEP_0194575536
	Isochrysis galbana	CAMPEP_0183625014
	Karenia mikimotoi	DRR028933, DRR028934
	Karlodinium micrum	CAMPEP_0169082024
	Micromonas pusilla	XP_003054970
	Ostreococcus tauri	XP_003082256
	Phaeodactylum tricornutum	XP_002178352
	Teleaulax amphioxeia	IADI01000005
	Thalassiosira pseudonana	XP_002287550
	Nostoc punctiforme	WP_012408331
	Fischerella major	WP_073556898
	Anabaena variabilis	ABA22684
	Mastigocoleus testarum	KST68669
Uroporphyrinogen decarboxylase
Best-fit model according to AIC: LG+R5
	Alexandrium tamarense	CAMPEP_0118731304
	Arabidopsis thaliana	NP_181581
		NP_850587
	Aureococcus anophagefferens	XP_009034542
		XP_009034892
	Bigelowiella natans	CAMPEP_0114195196
	Chlamydomonas reinhardtii	XP_001701638
		XP_001701821
	Chondrus crispus	XP_005714796
		XP_005715834
	Chromera velia	CAMPEP_0184637614
		CAMPEP_0184618316
	Chrysochromulina sp.	KOO22940
	Cyanidioschyzon merolae	XP_005535683
		XP_005537770
	Dinophysis acuminata	CAMPEP_0179236930
		CAMPEP_0179260602
		CAMPEP_0179265208
	Dinophysis fortii	IADC01000008
		IADC01000019
		IADC01000046
	Ectocarpus siliculosus	CBN74275
		CBN74278
	Emiliania huxleyi	XP_005761026
		XP_005778884
	Guillardia theta	XP_005842095
		XP_005826697
	Heterocapsa triquestra	CAMPEP_0195158624
		CAMPEP_0195132024
	Heterosigma akashiwo	CAMPEP_0194563560
		CAMPEP_0194578734
	Isochrysis galbana	CAMPEP_0183615286
		CAMPEP_0183622058
	Karenia mikimotoi	DRR028933, DRR028934
		DRR028933, DRR028934
		DRR028933, DRR028934
	Karlodinium micrum	CAMPEP_0169077090
		CAMPEP_0169144072
	Micromonas pusilla	XP_003056124
		XP_003056388
	Ostreococcus tauri	XP_003074395
		XP_003079205
	Phaeodactylum tricornutum	XP_002180946
		XP_002184319
	Symbiodinium microadriaticum	OLP90921
		OLQ14344
	Teleaulax amphioxeia	IADI01000013
		IADI01000030
	Thalassiosira pseudonana	XP_002289084
		XP_002293260
	Vitrella brassicaformis	CAMPEP_0198388640
	Microcystis aeruginosa	WP_052277836
	Lyngbya confervoides	WP_039724682
	Fortiea contorta	WP_017654130
	Geminocystis sp.	WP_066344424
Coproporphyrinogen oxidase
Best-fit model according to AIC: LG+I+G4
	Alexandrium tamarense	CAMPEP_0118735134
	Arabidopsis thaliana	NP_171847
	Aureococcus anophagefferens	XP_009034238
		XP_009042516
	Bigelowiella natans	CAMPEP_0114198632
		CAMPEP_0114196348
	Chlamydomonas reinhardtii	XP_001701729
	Chondrus crispus	XP_005714823
	Chromera velia	CAMPEP_0184609716
	Cyanidioschyzon merolae	XP_005537541
	Dinophysis fortii	IADC01000043
	Ectocarpus siliculosus	CBJ29596
	Emiliania huxleyi	XP_005762057
	Guillardia theta	XP_005832111
	Heterocapsa triquestra	CAMPEP_0195110266
	Heterosigma akashiwo	CAMPEP_0194589080
	Isochrysis galbana	CAMPEP_0183621230
	Karenia mikimotoi	DRR028933, DRR028934
	Micromonas pusilla	XP_003062314
	Ostreococcus tauri	XP_003078228
	Phaeodactylum tricornutum	XP_002182874
		XP_002186510
	Symbiodinium microadriaticum	OLQ03738
	Teleaulax amphioxeia	IADI01000033
	Thalassiosira pseudonana	XP_002287097
	Vitrella brassicaformis	CAMPEP_0198388028
	Lyngbya confervoides	WP_044150350
	Fortiea contorta	WP_017653914
	Aphanocapsa montana	KIF20321
	Spirulina subsalsa	WP_052646624
Protoporphyrinogen oxidase
Best-fit model according to AIC: LG+R5
	Arabidopsis thaliana	NP_192078
	Aureococcus anophagefferens	XP_009032431
	Bigelowiella natans	CAMPEP_0114184026
	Chlamydomonas reinhardtii	XP_001694498
	Chondrus crispus	XP_005718212
	Chromera velia	CAMPEP_0184618064
	Chrysochromulina sp.	KOO25253
	Cyanidioschyzon merolae	XP_005535134
	Dinophysis fortii	IADC01000049
	Ectocarpus siliculosus	CBJ31610
	Emiliania huxleyi	XP_005774577
	Guillardia theta	XP_005821310
	Heterocapsa triquestra	CAMPEP_0195060722
	Heterosigma akashiwo	CAMPEP_0194586686
	Isochrysis galbana	CAMPEP_0183622688
	Karenia mikimotoi	DRR028933, DRR028934
	Karlodinium micrum	CAMPEP_0169155454
		CAMPEP_0169130416
	Micromonas pusilla	XP_003061963
	Ostreococcus tauri	XP_003079975
	Phaeodactylum tricornutum	XP_002185274
	Symbiodinium microadriaticum	OLQ14163
	Teleaulax amphioxeia	IADI01000024
	Thalassiosira pseudonana	XP_002295228
	Vitrella brassicaformis	CAMPEP_0198376312
	Crinalium epipsammum	AFZ12111
	Oscillatoria nigroviridis	AFZ07847
	Pseudanabaena sp.	AFY70550
	Pseudanabaena biceps	ELS30279
Ferrochelatase
Best-fit model according to AIC: LG+R4
	Alexandrium tamarense	CAMPEP_0118747654
	Arabidopsis thaliana	NP_180598
		NP_197975
	Aureococcus anophagefferens	XP_009038837
	Bigelowiella natans	CAMPEP_0114207322
	Chlamydomonas reinhardtii	XP_001692390
	Chondrus crispus	XP_005714331
	Chrysochromulina sp.	KOO25964
	Cyanidioschyzon merolae	XP_005538720
	Dinophysis acuminata	CAMPEP_0179237052
	Dinophysis fortii	IADC01000021
	Ectocarpus siliculosus	CBJ25992
	Emiliania huxleyi	XP_005784633
	Guillardia theta	XP_005841655
	Heterocapsa triquestra	CAMPEP_0195116568
	Heterosigma akashiwo	CAMPEP_0194569222
	Isochrysis galbana	CAMPEP_0183612706
	Karenia mikimotoi	DRR028933, DRR028934
		DRR028933, DRR028934
	Micromonas pusilla	XP_003061489
	Ostreococcus tauri	XP_003082088
	Phaeodactylum tricornutum	XP_002179541
	Teleaulax amphioxeia	IADI01000034
	Thalassiosira pseudonana	XP_002286994
	Vitrella brassicaformis	CAMPEP_0198389046
	Haliangium ochraceum	WP_012830752
	Nannocystis exedens	SFE27901
	Myxococcus hansupus	WP_002638296
	Plesiocystis pacifica	WP_006969621
	Bacillus cellulosilyticus	ADU31977
	Lactobacillus buchneri	AEB72422
1-deoxy-D-xylulose-5-phosphate synthase
Best-fit model according to AIC: LG+R3
	Arabidopsis thaliana	NP_193291
	Aureococcus anophagefferens	XP_009042014
	Bigelowiella natans	CAMPEP_0114190528
	Chlamydomonas reinhardtii	XP_001702062
	Chondrus crispus	XP_005716785
	Chromera velia	CAMPEP_0184606382
	Chrysochromulina sp.	KOO20858
	Cyanidioschyzon merolae	XP_005535753
	Dinophysis acuminata	CAMPEP_0179248046
	Dinophysis fortii	IADC01000031
		IADC01000037
	Ectocarpus siliculosus	CBJ28110
	Emiliania huxleyi	XP_005788358
	Guillardia theta	XP_005841565
	Heterocapsa triquestra	CAMPEP_0195068814
	Heterosigma akashiwo	CAMPEP_0194601346
		CAMPEP_0194595504
	Isochrysis galbana	CAMPEP_0183619666
	Karenia mikimotoi	DRR028933, DRR028934
		DRR028933, DRR028934
	Karlodinium micrum	CAMPEP_0169082592
	Micromonas pusilla	XP_003056386
	Ostreococcus tauri	XP_003074992
	Phaeodactylum tricornutum	XP_002176386
	Symbiodinium microadriaticum	OLP86872
	Teleaulax amphioxeia	IADI01000016
	Thalassiosira pseudonana	XP_002295769
	Vitrella brassicaformis	CAMPEP_0198376166
	Microcystis aeruginosa	WP_052276252
	Prochlorococcus sp.	WP_011826172
	Lyngbya confervoides	WP_039726009
	Fortiea contorta	WP_017652290
1-deoxy-D-xylulose 5-phosphate reductoisomerase
Best-fit model according to AIC: LG+R4
	Alexandrium tamarense	CAMPEP_0118760126
	Arabidopsis thaliana	NP_201085
	Aureococcus anophagefferens	XP_009037498
	Bigelowiella natans	CAMPEP_0114187812
	Chlamydomonas reinhardtii	XP_001693958
	Chondrus crispus	XP_005711686
	Chromera velia	CAMPEP_0184616664
	Chrysochromulina sp.	KOO25229
	Cyanidioschyzon merolae	XP_005535940
	Dinophysis acuminata	CAMPEP_0179333684
		CAMPEP_0179292092
		CAMPEP_0179252950
	Dinophysis fortii	IADC01000050
		IADC01000041
		IADC01000054
	Ectocarpus siliculosus	CBJ29720
	Emiliania huxleyi	XP_005759895
	Guillardia theta	XP_005824263
	Heterocapsa triquestra	CAMPEP_0195119054
	Heterosigma akashiwo	CAMPEP_0194581742
		CAMPEP_0194570562
	Isochrysis galbana	CAMPEP_0183624696
	Karenia mikimotoi	DRR028933, DRR028934
	Karlodinium micrum	CAMPEP_0169122770
	Micromonas pusilla	XP_003059636
	Ostreococcus tauri	XP_003078864
	Phaeodactylum tricornutum	XP_002176954
	Teleaulax amphioxeia	IADI01000020
	Thalassiosira pseudonana	XP_002295597
	Vitrella brassicaformis	CAMPEP_0198380370
	Microcystis aeruginosa	WP_052276653
	Geminocystis sp.	WP_066343894
	Lyngbya confervoides	WP_039726023
	Fortiea contorta	WP_017652891
2-C-methyl-D-erythritol 4-phosphate cytidylyltransferase
Best-fit model according to AIC: LG+R4
	Alexandrium tamarense	CAMPEP_0118732978
	Arabidopsis thaliana	NP_565286
	Aureococcus anophagefferens	XP_009034896
	Bigelowiella natans	CAMPEP_0114199508
	Chlamydomonas reinhardtii	XP_001698942
	Chromera velia	CAMPEP_0184619590
	Cyanidioschyzon merolae	XP_005536078
	Dinophysis acuminata	CAMPEP_0179371222
	Dinophysis fortii	IADC01000055
	Ectocarpus siliculosus	CBJ33583
	Emiliania huxleyi	XP_005776753
	Guillardia theta	XP_005820482
	Heterocapsa triquestra	CAMPEP_0195085968
	Heterosigma akashiwo	CAMPEP_0194579644
	Karenia mikimotoi	DRR028933, DRR028934
	Micromonas pusilla	XP_003055525
	Phaeodactylum tricornutum	XP_002182074
	Symbiodinium microadriaticum	OLP78485
	Teleaulax amphioxeia	IADI01000004
	Thalassiosira pseudonana	XP_002288420
	Vitrella brassicaformis	CAMPEP_0198390632
	Thermosynechococcus elongatus	NP_681395
	Geminocystis sp.	WP_066344579
	Prochlorococcus marinus	WP_011862477
	Aliterella atlantica	WP_045056871
4-(cytidine 5'-diphospho)-2-C-methyl-D-erythritol kinase
Best-fit model according to AIC: LG+I+G4
	Alexandrium tamarense	CAMPEP_0118728298
	Arabidopsis thaliana	NP_180261
	Aureococcus anophagefferens	XP_009038798
	Bigelowiella natans	CAMPEP_0114191686
	Chlamydomonas reinhardtii	XP_001694876
	Chondrus crispus	XP_005714616
	Chromera velia	CAMPEP_0184616780
	Cyanidioschyzon merolae	XP_005539035
	Dinophysis fortii	IADC01000014
		IADC01000039
		IADC01000013
	Ectocarpus siliculosus	CBJ27522
	Emiliania huxleyi	XP_005794273
	Guillardia theta	XP_005840203
	Heterocapsa triquestra	CAMPEP_0195138794
		CAMPEP_0195131844
	Isochrysis galbana	CAMPEP_0183636804
	Karenia mikimotoi	DRR028933, DRR028934
	Micromonas pusilla	XP_003063318
	Ostreococcus tauri	XP_003083653
	Phaeodactylum tricornutum	XP_002178363
	Symbiodinium microadriaticum	OLP85018
	Teleaulax amphioxeia	IADI01000007
	Thalassiosira pseudonana	XP_002287649
	Vitrella brassicaformis	CAMPEP_0198392908
	Geminocystis sp.	WP_066349236
	Gloeobacter violaceus	NP_923048
	Fortiea contorta	WP_017653355
	Thermosynechococcus elongatus	NP_681290
2-C-methyl-D-erythritol 2,4-cyclodiphosphate synthase
Best-fit model according to AIC: LG+I+G4
	Alexandrium tamarense	CAMPEP_0118737126
	Arabidopsis thaliana	NP_850971
	Aureococcus anophagefferens	XP_009034550
	Bigelowiella natans	CAMPEP_0114183212
	Chlamydomonas reinhardtii	XP_001690985
	Chondrus crispus	XP_005715891
	Chromera velia	CAMPEP_0184619320
	Cyanidioschyzon merolae	XP_005539409
	Dinophysis fortii	IADC01000020
	Ectocarpus siliculosus	CBJ31080
	Emiliania huxleyi	XP_005792335
	Guillardia theta	XP_005826838
	Heterocapsa triquestra	CAMPEP_0195067320
	Heterosigma akashiwo	CAMPEP_0194576116
	Isochrysis galbana	CAMPEP_0183640324
	Karenia mikimotoi	DRR028933, DRR028934
	Karlodinium micrum	CAMPEP_0169151538
	Micromonas pusilla	XP_003061392
	Ostreococcus tauri	XP_003081807
	Phaeodactylum tricornutum	XP_002180038
	Symbiodinium microadriaticum	OLP92078
	Teleaulax amphioxeia	IADI01000028
	Thalassiosira pseudonana	XP_002294062
	Vitrella brassicaformis	CAMPEP_0198376660
	Halomonas shengliensis	SDN66154
	Avibacterium paragallinarum	WP_017805061
	Oblitimonas alkaliphila	WP_053105339
	Thiolapillus brandeum	WP_041067995
4-hydroxy-3-methylbut-2-en-1-yl diphosphate synthase
Best-fit model according to AIC: LG+I+G4
	Arabidopsis thaliana	NP_001332137
		NP_851233
	Aureococcus anophagefferens	XP_009035331
	Bigelowiella natans	CAMPEP_0114196986
	Chlamydomonas reinhardtii	XP_001690937
	Chromera velia	CAMPEP_0184614250
	Chrysochromulina sp.	KOO21183
	Dinophysis acuminata	CAMPEP_0179237040
		CAMPEP_0179316044
	Dinophysis fortii	IADC01000042
		IADC01000004
		IADC01000005
	Ectocarpus siliculosus	CBJ30926
	Emiliania huxleyi	XP_005783224
	Guillardia theta	XP_005841109
	Heterocapsa triquestra	CAMPEP_0195066080
	Heterosigma akashiwo	CAMPEP_0194574978
	Isochrysis galbana	CAMPEP_0183623584
	Karenia mikimotoi	DRR028933, DRR028934
	Karlodinium micrum	CAMPEP_0169104574
	Micromonas pusilla	XP_003056663
	Ostreococcus tauri	XP_003081089
	Phaeodactylum tricornutum	XP_002179061
	Symbiodinium microadriaticum	OLQ00356
	Teleaulax amphioxeia	IADI01000017
		IADI01000022
	Thalassiosira pseudonana	XP_002292108
	Vitrella brassicaformis	CAMPEP_0198383796
	Pedobacter nyackensis	SMC90952
	Fulvivirga imtechensis	WP_040496810
	Cytophaga aurantiaca	WP_033418316
	Runella zeae	WP_028665433
Farnesyl-diphosphate synthase
Best-fit model according to AIC: LG+R5
	Alexandrium tamarense	CAMPEP_0118748786
	Arabidopsis thaliana	NP_193452
		NP_974565
	Aureococcus anophagefferens	XP_009038976
	Bigelowiella natans	CAMPEP_0114202808
	Chlamydomonas reinhardtii	XP_001693168
	Chondrus crispus	XP_005713327
	Chromera velia	CAMPEP_0184607986
	Chrysochromulina sp.	KOO25267
	Cyanidioschyzon merolae	XP_005537135
	Dinophysis acuminata	CAMPEP_0179231358
		CAMPEP_0179218434
	Dinophysis fortii	IADC01000038
		IADC01000040
	Ectocarpus siliculosus	CBN75787
	Emiliania huxleyi	XP_005767279
	Guillardia theta	XP_005819303
	Heterocapsa triquestra	CAMPEP_0195078106
	Heterosigma akashiwo	CAMPEP_0194569862
	Isochrysis galbana	CAMPEP_0183630370
	Karenia mikimotoi	DRR028933, DRR028934
	Karlodinium micrum	CAMPEP_0169085058
	Micromonas pusilla	XP_003062388
	Ostreococcus tauri	XP_003078152
	Phaeodactylum tricornutum	XP_002184024
	Symbiodinium microadriaticum	OLQ06926
	Teleaulax amphioxeia	IADI01000015
	Thalassiosira pseudonana	XP_002294044
	Vitrella brassicaformis	CAMPEP_0198377488
	Flavihumibacter solisilvae	WP_039138930
	Flavobacterium columnare	WP_088392987
	Pseudozobellia thermophila	WP_072988448
	Zobellia galactanivorans	WP_088696122
